# Supplementary material for: A new activity model for Mg–Al biotites determined through an integrated approach
Source: Contrib Mineral Petrol. 2019 Aug 23;174(9):76. doi: 10.1007/s00410-019-1606-2 (PMC6707958; doi:10.1007/s00410-019-1606-2)
Supplement: Supplementary file 1 — Supplementary material 1 (XLS 280 kb) [file 410_2019_1606_MOESM1_ESM.xls]

## Sheet: Phl100
Supplementary Material
“A new activity model for Mg-Al biotites determined through an integrated approach” published in Contributions to Mineralogy and Petrology by Edgar Dachs and Artur Benisek, University of Salzburg, Austria.
Table S1
PPMS: Phl100			DSC: Phl100
9.1 mg	sample weight
418.4 g/mol	molar weight
X(Eas)	0
T	Cp	σ(Cp)	T	Cp	σ(Cp)
(K)	(J/mol.K)	(J/mol.K)	(K)	(J/mol.K)	(J/mol.K)
2.20229	0.0166562	0.000424565	282.181	339.458	1.21772
2.20334	0.0166918	0.000423123	286.653	343.054	1.35202
2.2054	0.0168175	0.000423521	291.136	346.368	1.30515
2.38247	0.0193664	0.000455634	295.624	349.53	1.60068
2.38265	0.0192988	0.000450312	300.115	353.003	1.45162
2.38515	0.0195169	0.000457993	304.616	356.119	1.50715
2.57861	0.0220275	0.000464147	309.122	359.341	1.4322
2.57873	0.0219852	0.000459931	313.635	362.335	1.41666
2.58162	0.0222188	0.000463575	318.153	365.302	1.49498
2.7892	0.0252809	0.000481955	322.683	368.151	1.47249
2.78939	0.0252599	0.000476088	327.215	371.056	1.34833
2.79173	0.0255452	0.000482941	331.75	373.864	1.3307
3.0166	0.0292027	0.000504772	336.283	376.89	1.40857
3.01748	0.0292154	0.000503433	340.82	379.58	1.33539
3.02024	0.029345	0.000512033	345.353	382.396	1.20748
3.26385	0.0338929	0.000555533	349.887	385.024	1.24898
3.26513	0.0341246	0.000549776	354.419	387.742	1.21438
3.26828	0.0341111	0.000551591	358.953	390.348	1.21936
3.53426	0.0399008	0.000577942	363.483	392.836	1.32513
3.53578	0.0400604	0.000575775	383.001	402.214	1.0445
3.53745	0.0402469	0.00057362	387.527	404.393	1.03409
3.82924	0.0472377	0.000598415	392.054	406.425	0.963843
3.83021	0.0470989	0.000606804	396.576	408.612	0.883639
3.83208	0.0477858	0.000618189	401.096	410.775	0.814032
4.14998	0.0564264	0.000651939	405.617	412.658	0.857057
4.15163	0.0562977	0.000649697	410.137	414.617	0.876433
4.15365	0.0570577	0.000669917	414.658	416.414	0.919045
4.49996	0.0676919	0.000698964	419.174	418.215	0.891841
4.50074	0.068098	0.00070968	423.696	420.042	0.873148
4.5036	0.06798	0.000725023	428.213	421.786	0.866976
4.88154	0.0812673	0.000789333	432.735	423.58	0.944303
4.88229	0.0816965	0.000786072	437.25	425.297	0.962664
4.8858	0.0818447	0.00082947	441.766	426.768	1.07026
5.29754	0.0983332	0.000860113	446.278	428.395	1.20793
5.30108	0.098991	0.000886926	450.79	429.967	1.06719
5.3029	0.0994806	0.000805017	455.297	431.539	1.14
5.75634	0.120904	0.000891295	459.815	433.158	1.2736
5.75804	0.121067	0.000887639	464.326	434.968	1.29926
5.75959	0.121888	0.000916534	482.857	443.629	1.31247
6.26058	0.150069	0.00105255	487.367	445.342	1.15865
6.26178	0.149504	0.00106439	491.879	446.857	1.16929
6.27187	0.149826	0.00109397	496.388	448.302	1.11886
6.80212	0.185198	0.00126757	500.895	449.723	1.12102
6.8042	0.186533	0.00121215	505.403	451.28	0.977678
6.80848	0.186004	0.00126871	509.91	452.607	0.965931
7.39209	0.231563	0.00147621	514.415	453.918	0.924348
7.3947	0.232147	0.0014813	518.921	455.055	1.27684
7.3977	0.234005	0.00144095	523.428	456.543	0.865043
8.03936	0.292086	0.00170732	527.934	457.66	0.801534
8.04181	0.2921	0.00170331	532.435	458.739	1.09827
8.04519	0.292202	0.00177175	536.941	460.06	0.893097
8.74028	0.370324	0.00211723	541.443	461.076	0.961477
8.74261	0.370124	0.00212368	545.95	461.967	0.893253
8.74588	0.372944	0.00213438	550.453	462.726	1.22903
9.50585	0.478855	0.0026164	554.958	463.921	0.999214
9.50844	0.478312	0.0025795	559.464	464.802	1.03155
9.51206	0.479493	0.00269347	563.968	465.63	1.15083
10.3378	0.621163	0.00336155	582.737	466.808	0.768394
10.3413	0.622398	0.00329865	587.242	468.075	0.616842
10.3451	0.625085	0.00334059	591.745	469.202	0.53277
11.2439	0.814895	0.00424055	596.252	470.288	0.424919
11.2478	0.815909	0.00426232	600.752	471.384	0.477647
11.2518	0.820946	0.00427329	605.256	472.162	0.751687
12.2325	1.07284	0.00522594	609.755	472.986	0.885734
12.2358	1.0741	0.00521184	614.256	473.79	0.745899
12.241	1.08043	0.00538941	618.759	474.154	0.612999
13.3051	1.42571	0.00691644	623.264	474.827	0.413717
13.3097	1.42578	0.00680125	627.772	475.517	0.491916
13.3143	1.43199	0.00699923	632.273	476.243	0.732581
14.4763	1.87234	0.00866452	636.78	476.666	1.08135
14.4812	1.87799	0.00876552	641.283	477.321	1.20683
14.4846	1.88898	0.00876541	645.785	477.945	1.15817
15.749	2.4811	0.0111359	650.282	477.997	1.90389
15.7537	2.48601	0.0112395	654.786	478.887	1.41026
15.7565	2.48628	0.0114761	659.29	479.46	1.58529
17.1336	3.24869	0.0138694	663.796	480.245	1.65374
17.1402	3.25054	0.0138874	682.601	480.775	1.1425
17.1403	3.26365	0.0142996	687.106	481.989	0.609865
18.6411	4.20869	0.0180851	691.609	482.714	0.996203
18.6482	4.22646	0.0185701	696.116	483.381	1.227
18.6495	4.20586	0.0180174	700.617	484.041	1.31393
20.2992	5.39001	0.0225938	705.124	484.548	1.44723
20.3013	5.39514	0.0224975	709.632	485.211	1.60976
20.309	5.40952	0.0233801	714.137	485.619	1.802
22.0862	6.84818	0.0281221	718.643	486.303	2.42351
22.0895	6.84694	0.0278586	723.147	486.894	2.27895
22.0936	6.86798	0.0295924	727.659	487.321	2.35221
24.0301	8.55817	0.0344994	732.162	487.861	2.38991
24.0334	8.5534	0.0341132	736.671	488.135	2.195
24.0427	8.60872	0.035711	741.177	488.543	1.96733
26.1443	10.5882	0.04194	745.683	489.114	1.76494
26.1572	10.6122	0.0431959	750.188	489.571	1.47459
26.1599	10.5503	0.0442529	754.691	490.044	1.22897
28.4599	13.0015	0.0603435	759.198	490.426	1.18442
28.4612	12.862	0.0508128	763.703	490.907	1.00742
28.4644	12.9503	0.0532369
30.9629	15.5716	0.061485
30.9712	15.6618	0.0656747
30.9716	15.5739	0.0622456
33.6946	18.6581	0.0739443
33.7105	18.66	0.0740993
33.7115	18.7944	0.0888429
36.6642	22.1131	0.0890968
36.6766	22.1335	0.0888529
36.7117	22.1838	0.0915921
39.9024	26.0926	0.105971
39.9141	26.0781	0.105553
39.9546	26.122	0.107591
43.4236	30.4336	0.125389
43.4326	30.4716	0.126437
43.474	30.4899	0.12508
47.2524	35.4917	0.147405
47.2648	35.5576	0.148476
47.3081	35.5615	0.150818
51.419	41.2072	0.169017
51.4294	41.2171	0.169825
51.4748	41.2419	0.164601
55.9574	47.4648	0.198433
55.9708	47.5139	0.196882
56.0095	47.6134	0.193353
60.8882	54.8035	0.229707
60.9051	54.8227	0.229984
60.9396	54.9815	0.23014
66.2519	62.6822	0.260889
66.2721	62.6486	0.260829
66.3084	62.7321	0.257423
72.1018	71.9558	0.305004
72.1199	71.961	0.298684
72.16	71.9017	0.299396
78.4546	81.9545	0.335545
78.4785	81.9866	0.34757
78.5145	82.2872	0.336237
85.3623	93.0805	0.396282
85.3901	93.3417	0.38076
85.4286	92.9366	0.373015
92.877	105.091	0.425324
92.9118	105.249	0.41631
92.9467	105.454	0.439934
101.065	118.624	0.487346
101.102	118.821	0.4557
101.142	118.939	0.497258
109.978	133.463	0.525942
110.017	133.381	0.519161
110.067	133.599	0.494794
119.668	149.36	0.559541
119.704	149.323	0.564578
119.765	149.124	0.523891
130.213	165.788	0.613239
130.244	165.807	0.624932
130.318	165.739	0.578743
141.633	183.245	0.655522
141.656	182.523	0.65912
141.728	182.315	0.61555
154.07	200.659	0.682921
154.081	200.763	0.700582
154.13	200.6	0.654822
167.685	220.313	0.730597
167.691	220.372	0.727471
167.703	220.541	0.721789
182.489	240.263	0.759951
182.494	240.119	0.789179
182.495	240.213	0.755347
198.569	259.613	0.807773
198.589	260.038	0.831636
198.594	259.42	0.8185
216.064	278.883	0.86131
216.121	279.12	0.879257
216.128	278.702	0.883244
235.111	298.929	0.90694
235.215	298.367	0.931731
235.221	298.733	0.91657
255.852	318.024	0.970733
255.998	318.035	0.983561
256	318.092	0.965005
278.395	338.048	1.07943
278.607	338.397	1.08596
278.612	337.952	1.0902
302.981	355.098	1.09925
303.185	355.541	1.11219
303.186	356.17	1.11925

## Sheet: Phl80Eas20
Supplementary Material
“A new activity model for Mg-Al biotites determined through an integrated approach” published in Contributions to Mineralogy and Petrology by Edgar Dachs and Artur Benisek, University of Salzburg, Austria.
Table S1
PPMS: Phl80Eas20			DSC: Phl80Eas20
12.12 mg	sample weight
419.6 g/mol	molar weight
X(Eas)	0.22
T	Cp	σ(Cp)	T	Cp	σ(Cp)
(K)	(J/mol.K)	(J/mol.K)	(K)	(J/mol.K)	(J/mol.K)
2.21498	0.00838222	0.000243732	282.379	343.285	0.27777
2.21584	0.0083865	0.000243024	286.85	346.787	0.303383
2.2184	0.00844532	0.000247316	291.329	350.162	0.345475
2.39382	0.00990028	0.000256268	295.815	353.666	0.376351
2.39532	0.00993112	0.00025682	300.308	356.912	0.553348
2.3974	0.0099648	0.000258188	304.807	360.2	0.456667
2.58866	0.0117117	0.00027253	309.313	363.416	0.238982
2.59069	0.0116791	0.000271794	313.826	366.618	0.509524
2.59255	0.0118216	0.000276383	318.346	369.639	0.234018
2.80109	0.013807	0.000287011	322.871	372.603	0.118955
2.80224	0.0138278	0.000288907	327.403	375.652	0.302563
2.80433	0.0139668	0.000293691	331.935	378.503	0.428428
3.03239	0.0165993	0.00031133	336.469	381.3	0.449562
3.03434	0.0166302	0.000309531	341.002	384.237	0.551513
3.03646	0.0167589	0.000314642	345.534	387.004	0.432195
3.28361	0.020594	0.000368409	350.066	389.842	0.368943
3.28561	0.0205674	0.000365046	354.597	392.524	0.263345
3.28736	0.0207805	0.000373858	359.125	395.192	0.33721
3.56073	0.0250643	0.00037944	363.655	397.902	0.519779
3.56221	0.025126	0.00037611	382.681	409.902	0.725985
3.56415	0.025339	0.000389245	387.203	412.293	0.746195
3.85498	0.0309322	0.000404607	391.725	414.56	0.702985
3.85733	0.0310167	0.000404977	396.244	416.679	0.761415
3.85981	0.0311583	0.000413041	400.764	418.735	0.873359
4.17794	0.038191	0.000438034	405.283	420.789	0.829039
4.18036	0.0381437	0.000439042	409.802	422.73	0.736255
4.18253	0.038554	0.000443145	414.32	424.824	0.737463
4.52925	0.0471145	0.000480878	418.836	426.786	0.766531
4.53134	0.0471591	0.00047662	423.353	428.748	0.769158
4.53353	0.0473577	0.000497861	427.867	430.634	0.727396
4.91397	0.0582328	0.000553843	432.386	432.528	0.859107
4.91578	0.0587083	0.000551692	436.9	434.404	0.903471
4.91844	0.0586541	0.000579133	441.415	436.27	0.944477
5.33142	0.0728311	0.000600478	445.924	438.115	0.949965
5.33505	0.0728291	0.000609027	450.434	439.863	0.835064
5.33618	0.0737323	0.000582258	454.94	441.689	0.731572
5.78838	0.0920321	0.000657165	459.45	443.453	0.696429
5.7914	0.0920744	0.000641427	463.959	445.134	0.550946
5.79195	0.0917084	0.000678143	482.356	452.091	0.619334
6.2952	0.115377	0.000759663	486.865	453.751	0.74079
6.29715	0.115526	0.000750451	491.37	455.419	0.627632
6.29951	0.115534	0.000780398	495.877	456.878	0.556369
6.85752	0.146165	0.000928038	500.382	458.38	0.539536
6.85877	0.146454	0.000876025	504.888	460.053	0.471527
6.86291	0.146672	0.000918072	509.392	461.584	0.410936
7.42762	0.183262	0.00107132	513.897	463.103	0.491485
7.43137	0.183384	0.00107018	518.401	464.378	0.474327
7.43347	0.184798	0.0010464	522.903	465.77	0.488907
8.07564	0.233921	0.00125821	527.404	467.199	0.471221
8.07916	0.234042	0.00125645	531.904	468.536	0.378659
8.08034	0.23394	0.00128176	536.408	469.889	0.346551
8.77705	0.296416	0.00155237	540.908	471.026	0.493268
8.78084	0.298512	0.00151638	545.413	472.269	0.556388
8.7811	0.296538	0.00153202	549.913	473.343	0.739041
9.5453	0.382493	0.00188727	554.416	474.338	0.851584
9.54964	0.382659	0.00185614	558.917	475.09	0.522128
9.54973	0.38427	0.00198016	563.421	476.233	0.595653
10.3789	0.495364	0.0022976	582.737	466.808	0.768394
10.384	0.498362	0.00233756	587.242	468.075	0.616842
10.3845	0.495617	0.00232818	591.745	469.202	0.53277
11.2899	0.647231	0.00295618	596.252	470.288	0.424919
11.2945	0.648775	0.00292271	600.752	471.384	0.477647
11.2949	0.651284	0.00309001	605.256	472.162	0.751687
12.278	0.851658	0.00386597	609.755	472.986	0.885734
12.2837	0.85161	0.00380462	614.256	473.79	0.745899
12.2841	0.855613	0.00400674	618.759	474.154	0.612999
13.3588	1.12023	0.00496452	623.264	474.827	0.413717
13.3638	1.12577	0.00509655	627.772	475.517	0.491916
13.3656	1.12523	0.00501478	632.273	476.243	0.732581
14.5334	1.48695	0.00618787	636.78	476.666	1.08135
14.5376	1.49187	0.00658025	641.283	477.321	1.20683
14.54	1.48771	0.00609312	645.785	477.945	1.15817
15.8161	1.96935	0.00794176	650.282	477.997	1.90389
15.8191	1.98067	0.00827378	654.786	478.887	1.41026
15.8241	1.97196	0.00784275	659.29	479.46	1.58529
17.2097	2.59637	0.00995373	663.796	480.245	1.65374
17.2144	2.60713	0.0107565	682.601	480.775	1.1425
17.2158	2.59789	0.0099978	687.106	481.989	0.609865
18.7205	3.39617	0.0129313	691.609	482.714	0.996203
18.7233	3.40682	0.013809	696.116	483.381	1.227
18.7278	3.39342	0.0125221	700.617	484.041	1.31393
20.3748	4.37662	0.0158526	705.124	484.548	1.44723
20.3786	4.38229	0.0158125	709.632	485.211	1.60976
20.3913	4.41266	0.0165361	714.137	485.619	1.802
22.1568	5.60455	0.019964	718.643	486.303	2.42351
22.1577	5.59877	0.0198027	723.147	486.894	2.27895
22.1682	5.63012	0.021053	727.659	487.321	2.35221
24.1041	7.09665	0.0248958	732.162	487.861	2.38991
24.105	7.08467	0.0246194	736.671	488.135	2.195
24.1082	7.1117	0.0270636	741.177	488.543	1.96733
26.2204	8.86296	0.0307295	745.683	489.114	1.76494
26.2271	8.90165	0.0335958	750.188	489.571	1.47459
26.2341	8.76709	0.0318263	754.691	490.044	1.22897
28.5312	10.9236	0.0360382	759.198	490.426	1.18442
28.5367	10.9645	0.0414151	763.703	490.907	1.00742
28.5389	10.8989	0.0394236
31.0293	13.3361	0.0447662
31.0449	13.3552	0.0449298
31.0484	13.5553	0.0538819
33.7494	16.1571	0.0544441
33.7601	16.158	0.0547587
33.7896	16.2087	0.0611687
36.714	19.3638	0.0661556
36.7178	19.3485	0.0669533
36.7536	19.3546	0.06743
39.9434	23.0998	0.0787275
39.9436	23.0868	0.0783091
39.9843	23.1004	0.0783273
43.4549	27.2654	0.0918616
43.4573	27.2694	0.0925055
43.4907	27.2717	0.0959111
47.2874	32.1018	0.108876
47.2877	32.0934	0.10775
47.3125	32.1653	0.112123
51.4507	37.6002	0.126975
51.4507	37.611	0.127111
51.4732	37.667	0.137724
55.9797	43.9063	0.147363
55.9815	43.8761	0.145502
55.9982	44.0186	0.162877
60.9126	51.0048	0.172202
60.9152	51.0246	0.170399
60.9332	51.0812	0.191504
66.2772	59.056	0.193998
66.2804	59.1064	0.194236
66.298	59.1807	0.215336
72.116	68.1925	0.225307
72.1186	68.0411	0.219187
72.1375	68.393	0.240389
78.4623	78.2581	0.253815
78.4625	78.427	0.25844
78.485	78.3392	0.27001
85.3694	89.3613	0.279083
85.3722	89.4681	0.291557
85.3968	89.2847	0.278295
92.8954	101.729	0.31658
92.899	101.612	0.315762
92.9189	101.716	0.309039
101.074	115.862	0.355894
101.08	115.868	0.349078
101.095	115.514	0.34256
109.999	130.888	0.375469
110	130.661	0.38818
110.015	130.801	0.365268
119.69	146.831	0.417311
119.693	146.832	0.409068
119.704	146.307	0.397013
130.246	163.688	0.444268
130.248	163.786	0.44685
130.253	164.05	0.43643
141.668	181.582	0.491806
141.674	181.604	0.487705
141.706	182.092	0.486214
154.151	200.322	0.519593
154.153	200.323	0.530567
154.192	200.321	0.509332
167.763	220.109	0.570791
167.774	220.326	0.55408
167.793	220.274	0.535909
182.579	240.55	0.603669
182.581	240.544	0.605034
182.611	240.76	0.589369
198.687	260.59	0.657921
198.689	260.505	0.658656
198.705	260.331	0.617426
216.13	280.687	0.662147
216.154	280.727	0.677297
216.161	280.433	0.676773
235.164	301.387	0.697999
235.227	300.879	0.720052
235.235	300.757	0.709515
255.877	321.421	0.75639
255.981	321.154	0.762749
255.989	321.101	0.753912
278.39	342.001	0.841663
278.576	341.891	0.830928
278.577	342.464	0.828216
302.92	360.82	0.853122
303.128	360.903	0.870447
303.129	361.068	0.869579

## Sheet: Phl60Eas40
Supplementary Material
“A new activity model for Mg-Al biotites determined through an integrated approach” published in Contributions to Mineralogy and Petrology by Edgar Dachs and Artur Benisek, University of Salzburg, Austria.
Table S1
PPMS: Phl60Eas40			DSC: Phl60Eas40
11.3 mg	sample weight
417.3 g/mol	molar weight
X(Eas)	0.41
T	Cp	σ(Cp)	T	Cp	σ(Cp)
(K)	(J/mol.K)	(J/mol.K)	(K)	(J/mol.K)	(J/mol.K)
2.19906	0.00765313	0.000249245	282.379	336.285	0.525936
2.19969	0.00768644	0.000251205	286.85	339.75	0.54641
2.2016	0.00773395	0.000252667	291.329	343.07	0.756088
2.3778	0.00916581	0.000272182	295.815	346.475	0.843381
2.37861	0.00920778	0.000272697	300.308	349.663	0.97584
2.38035	0.00924168	0.000273397	304.807	352.824	0.831175
2.57308	0.0107503	0.000282451	309.313	355.952	0.693047
2.57433	0.0107575	0.000281415	313.826	359.276	1.002
2.57637	0.0108384	0.000284752	318.346	362.171	0.723884
2.78175	0.0127237	0.000294795	322.871	365.001	0.667204
2.78321	0.0127565	0.000295743	327.403	367.995	0.843763
2.78571	0.0128023	0.000297634	331.935	370.815	0.974905
3.00906	0.0151685	0.000320009	336.469	373.602	0.916367
3.01073	0.0152252	0.000322146	341.002	376.552	0.98342
3.01311	0.0152964	0.000326085	345.534	379.368	0.900694
3.25804	0.0182778	0.000348927	350.066	382.135	0.896812
3.25984	0.0183076	0.000347693	354.597	384.805	0.86669
3.26227	0.0184214	0.000357259	359.125	387.471	0.743838
3.52763	0.0222083	0.000378519	363.655	390.154	0.838911
3.52996	0.0222569	0.000381654	382.681	402.135	0.989811
3.53236	0.0223248	0.00038526	387.203	404.5	0.99563
3.82197	0.0274899	0.000412305	391.725	406.758	0.944459
3.82454	0.0274033	0.000409109	396.244	408.894	1.01519
3.82648	0.0275831	0.000417706	400.764	411.02	1.18994
4.14112	0.0340058	0.000444571	405.283	413.057	1.13582
4.14376	0.0339061	0.000443867	409.802	415.078	1.00905
4.14548	0.0341234	0.000450666	414.32	417.072	0.912047
4.49034	0.0420656	0.000484048	418.836	419.084	0.975103
4.49292	0.0420921	0.000477755	423.353	421.009	1.01927
4.49444	0.0423542	0.000491218	427.867	422.908	0.945887
4.87096	0.0520607	0.00053835	432.386	424.849	0.972194
4.87271	0.0523447	0.000540911	436.9	426.681	0.975722
4.87464	0.0526103	0.000561725	441.415	428.516	1.0738
5.28918	0.0650376	0.000592645	445.924	430.333	1.11075
5.2914	0.0651995	0.000596903	450.434	432.068	0.982836
5.29347	0.0653654	0.000617196	454.94	433.859	0.9475
5.74163	0.0813607	0.000685548	459.45	435.639	0.954895
5.7454	0.0813035	0.000681433	463.959	437.419	0.717526
5.74644	0.0824616	0.000648807	482.356	444.273	0.59301
6.24951	0.104441	0.000768853	486.865	445.985	0.651599
6.25098	0.104053	0.000734919	491.37	447.76	0.688623
6.25372	0.104633	0.000763876	495.877	449.324	0.599926
6.78838	0.131834	0.000906088	500.382	450.895	0.538678
6.79299	0.13227	0.000911843	504.888	452.432	0.60455
6.79538	0.132868	0.000892053	509.392	453.911	0.598662
7.37894	0.166906	0.00106501	513.897	455.323	0.752883
7.38261	0.166955	0.00106274	518.401	456.637	0.70195
7.3837	0.167245	0.00109658	522.903	458.074	0.603434
8.02325	0.210621	0.00128616	527.404	459.358	0.732605
8.02839	0.212234	0.00121815	531.904	460.544	0.679835
8.02841	0.212432	0.00127269	536.408	461.829	0.753824
8.7264	0.269998	0.00150983	540.908	462.908	0.821003
8.7297	0.269784	0.00149576	545.413	463.997	0.724008
8.73053	0.271081	0.00155689	549.913	465.093	0.443629
9.48985	0.345788	0.00181903	554.416	466.071	0.330424
9.49375	0.346112	0.00186367	558.917	466.761	0.162285
9.49547	0.347775	0.00186236	563.421	467.665	0.325675
10.3209	0.446421	0.00227061
10.3261	0.4467	0.00224216
10.3265	0.449502	0.00225418
11.2272	0.579291	0.0028273
11.231	0.579968	0.00284706
11.2329	0.581297	0.00299768
12.2134	0.750902	0.00355501
12.2188	0.752424	0.00354904
12.2211	0.754799	0.00368685
13.2853	0.987572	0.00458121
13.2912	0.989035	0.00449387
13.2927	0.994133	0.00471809
14.4557	1.29415	0.00577505
14.4623	1.29526	0.00571744
14.4629	1.30094	0.00585232
15.7281	1.70993	0.00735471
15.7314	1.72124	0.00764727
15.7353	1.71424	0.00736813
17.1127	2.25663	0.0094574
17.1177	2.26447	0.0101201
17.1222	2.25697	0.00931322
18.6193	2.94785	0.0120669
18.623	2.96176	0.0130967
18.6281	2.94992	0.0119858
20.2784	3.83219	0.0151302
20.283	3.83195	0.0152102
20.2878	3.84263	0.0161811
22.0616	4.94243	0.0192915
22.0678	4.94934	0.0190299
22.0687	4.96423	0.0209554
24.0017	6.30709	0.0238988
24.0084	6.30762	0.0238041
24.011	6.33062	0.0267251
26.1141	7.95111	0.0301212
26.1202	7.99527	0.0327865
26.1336	7.96297	0.0349201
28.4165	9.93747	0.042243
28.4226	9.95734	0.0454233
28.4335	9.88632	0.0364664
30.926	12.1605	0.0447639
30.9281	12.3511	0.0626808
30.9403	12.1674	0.0449909
33.6515	14.8549	0.055009
33.6523	14.8528	0.0549183
33.6824	14.8889	0.057468
36.6191	17.9518	0.0671702
36.6195	17.9502	0.0661686
36.6467	17.994	0.0717034
39.849	21.5546	0.0793537
39.8515	21.5525	0.0795848
39.88	21.6069	0.0856032
43.3592	25.6425	0.0965299
43.3603	25.6278	0.0956904
43.382	25.7024	0.10152
47.1849	30.3937	0.11351
47.1873	30.4108	0.11392
47.2065	30.495	0.122368
51.3447	35.8609	0.13268
51.3472	35.8636	0.132223
51.3648	35.9543	0.149217
55.8755	41.9458	0.153972
55.8769	41.9575	0.153611
55.8939	42.0529	0.174845
60.7988	49.0526	0.181849
60.8022	49.0829	0.179007
60.8174	49.1775	0.20551
66.1606	56.8643	0.202507
66.1625	56.8842	0.203489
66.1839	56.9338	0.225966
72.0031	65.9947	0.233197
72.0053	65.8273	0.233326
72.0325	65.9386	0.24763
78.3525	75.9458	0.266591
78.3527	76.2291	0.269534
78.3844	76.0788	0.275335
85.2578	87.119	0.296895
85.2628	87.0349	0.296369
85.2809	87.0265	0.308802
92.759	99.3847	0.334802
92.7591	99.4146	0.335889
92.7785	99.3573	0.356422
100.944	113.279	0.380501
100.946	113.172	0.364446
100.961	112.922	0.386584
109.854	128.065	0.416761
109.855	127.963	0.402094
109.871	127.82	0.409731
119.538	143.666	0.442877
119.538	143.96	0.439454
119.55	143.686	0.426352
130.084	160.569	0.483203
130.085	160.941	0.484693
130.096	160.304	0.473089
141.537	177.947	0.51993
141.539	178.391	0.520914
141.56	178.158	0.532708
154.032	196.251	0.565239
154.039	196.342	0.56025
154.054	196.525	0.54354
167.648	216.313	0.594486
167.656	216.49	0.594462
167.658	216.302	0.592407
182.487	237.062	0.627185
182.489	236.724	0.62558
182.491	236.728	0.64073
198.548	256.615	0.657431
198.56	256.824	0.683452
198.563	256.665	0.670827
216.062	277.071	0.720548
216.1	276.414	0.71688
216.11	276.574	0.706984
235.125	297.343	0.744621
235.21	296.962	0.761234
235.211	297.346	0.763565
255.9	317.652	0.819864
256.007	317.387	0.816349
256.015	317.662	0.797359
278.448	338.325	0.885032
278.626	338.307	0.89433
278.63	338.359	0.868736
302.979	355.758	0.919592
303.215	356.534	0.926166
303.222	356.316	0.915852

## Sheet: Phl50Eas50
Supplementary Material
“A new activity model for Mg-Al biotites determined through an integrated approach” published in Contributions to Mineralogy and Petrology by Edgar Dachs and Artur Benisek, University of Salzburg, Austria.
Table S1
PPMS: Phl50Eas50			DSC: Phl50Eas50
10.1 mg	sample weight
416.3 g/mol	molar weight
X(Eas)	0.44
T	Cp	σ(Cp)	T	Cp	σ(Cp)
(K)	(J/mol.K)	(J/mol.K)	(K)	(J/mol.K)	(J/mol.K)
2.21728	0.00856916	0.000255028	282.403	340.495	0.0240416
2.21808	0.00858323	0.000255036	286.873	344.026	0.00141421
2.22018	0.00862508	0.000258128	291.351	347.365	0.127279
2.39623	0.010023	0.00027008	295.836	350.786	0.0162635
2.39763	0.0100468	0.000270658	300.329	354.041	0.0346482
2.39948	0.0100498	0.000272003	304.828	357.257	0.303349
2.59289	0.0115554	0.000288124	309.334	360.615	0.347189
2.59362	0.0115831	0.000287007	313.846	363.808	0.147785
2.59583	0.0116178	0.00029476	318.365	366.865	0.340118
2.80482	0.0134236	0.000305749	322.89	369.688	0.540937
2.80624	0.0134292	0.000305681	327.421	372.663	0.512652
2.80773	0.0135181	0.000308518	331.954	375.461	0.252437
3.03566	0.0158949	0.000328576	336.487	378.35	0.162635
3.03672	0.015854	0.000327897	341.02	381.236	0.0848528
3.03897	0.0160909	0.000337855	345.552	384.081	0.113844
3.28677	0.0196738	0.000393097	350.083	387.017	0.0516188
3.28868	0.0197208	0.000394127	354.614	389.847	0.0233345
3.29102	0.0197632	0.000402482	359.142	392.635	0.0806102
3.56441	0.0239361	0.000404004	363.671	395.365	0.28355
3.56663	0.0238821	0.000404532	382.696	407.804	0.405879
3.56891	0.0241377	0.000417397	387.218	410.059	0.600334
3.86003	0.0292048	0.00043047	391.74	412.079	0.420729
3.8611	0.0293815	0.000434735	396.259	413.923	0.456084
3.86404	0.0294736	0.000444805	400.779	415.808	0.321734
4.18213	0.0357139	0.000463045	405.298	417.692	0.144957
4.18392	0.0360346	0.000465925	409.816	419.657	0.0572756
4.18658	0.0359811	0.000474228	414.334	421.799	0.276479
4.53378	0.0439556	0.00050864	418.851	423.737	0.322441
4.53599	0.0439582	0.000508281	423.367	425.666	0.193747
4.53804	0.0444827	0.000524961	427.881	427.574	0.16122
4.91883	0.0546514	0.00058513	432.4	429.556	0.238295
4.92079	0.054749	0.000587542	436.914	431.475	0.311834
4.92351	0.0549469	0.000606851	441.429	433.533	0.27365
5.33809	0.0679535	0.000636996	445.938	435.526	0.159806
5.33995	0.0681907	0.000638676	450.447	437.429	0.173948
5.34197	0.0684158	0.000665178	454.953	439.4	0.234052
5.7913	0.0845953	0.000717169	459.463	441.254	0.306177
5.79711	0.084816	0.000737761	463.972	443.046	0.295571
5.79733	0.088376	0.00127909	482.369	450.124	0.0643467
6.30098	0.107892	0.000792175	486.878	451.864	0.155563
6.30203	0.108599	0.000798242	491.382	453.598	0.254558
6.30619	0.108975	0.000836858	495.889	455.189	0.222739
6.86301	0.139511	0.000981071	500.394	456.816	0.157685
6.86327	0.135771	0.000964238	504.901	458.44	0.188798
6.86735	0.138462	0.000979832	509.405	459.907	0.140714
7.43533	0.172782	0.00111901	513.909	461.506	0.234759
7.4389	0.173328	0.00113781	518.414	462.882	0.24678
7.44037	0.17436	0.00111489	522.916	464.345	0.140714
8.08051	0.220049	0.00129915	527.417	465.76	0.133643
8.08395	0.220302	0.0012939	531.917	467.048	0.0700036
8.08472	0.220473	0.00133102	536.421	468.43	0.0381838
8.78495	0.278748	0.00158529	540.921	469.58	0.066468
8.78919	0.278824	0.00159139	545.426	470.715	0.0671751
8.78957	0.280522	0.00159037	549.927	471.827	0.17112
9.5538	0.357663	0.00194018	554.429	472.809	0.318198
9.55738	0.358024	0.00201637	558.929	473.417	0.00565685
9.55748	0.358045	0.00195269	563.434	474.45	0.195161
10.3886	0.459981	0.00237718
10.3936	0.461616	0.00245931
10.394	0.460798	0.00238496
11.2972	0.594946	0.00301384
11.3018	0.598489	0.00313483
11.3026	0.595823	0.00301589
12.2881	0.774833	0.00383112
12.2925	0.778925	0.00398792
12.2938	0.774896	0.00385549
13.3657	1.00705	0.00492908
13.3714	1.01206	0.0051199
13.3733	1.01284	0.0049597
14.5419	1.31979	0.00618069
14.5448	1.32807	0.00636879
14.5488	1.3211	0.00596022
15.8265	1.73786	0.00764393
15.8283	1.75116	0.0079517
15.8335	1.73977	0.00761797
17.2188	2.28284	0.00982076
17.2233	2.29019	0.0105924
17.2271	2.28324	0.00960793
18.7316	2.98044	0.0123922
18.7351	2.99019	0.0131917
18.7379	2.97827	0.0123596
20.3882	3.85448	0.0156136
20.3898	3.85463	0.0156003
20.4005	3.88379	0.0162828
22.1673	4.94448	0.0200294
22.1717	4.93476	0.0200726
22.1807	4.96601	0.0211276
24.1142	6.29279	0.0248462
24.116	6.27981	0.0248405
24.1267	6.31145	0.0272643
26.2325	7.9172	0.0310249
26.2413	7.94013	0.0338396
26.2479	7.88533	0.0344329
28.5444	9.85745	0.0428346
28.545	9.90289	0.0416563
28.5481	9.8053	0.0390837
31.0452	12.0583	0.0467859
31.061	12.3165	0.0545815
31.0621	12.0714	0.0474761
33.7657	14.7272	0.0573557
33.7746	14.7327	0.0579156
33.8054	14.7597	0.062998
36.7303	17.7848	0.0716361
36.7378	17.7637	0.0711719
36.7723	17.8083	0.0740742
39.9593	21.3624	0.0848819
39.9628	21.3415	0.0849591
40.0019	21.345	0.0864246
43.4729	25.3557	0.100445
43.4758	25.3534	0.100416
43.5052	25.3931	0.105209
47.304	30.0239	0.11925
47.3052	29.9959	0.119283
47.3316	30.0707	0.125213
51.4666	35.4086	0.140066
51.4685	35.4198	0.139906
51.4889	35.4945	0.151389
55.9975	41.5012	0.16338
55.9985	41.5527	0.162194
56.0154	41.6719	0.181684
60.9273	48.5213	0.19264
60.9307	48.4832	0.190843
60.9475	48.6186	0.213242
66.2912	56.4024	0.22088
66.295	56.3992	0.220446
66.3118	56.4676	0.249354
72.1307	65.1752	0.251163
72.1312	65.1519	0.255787
72.155	65.1777	0.261768
78.4771	75.4787	0.294456
78.483	75.2577	0.28549
78.4984	75.1631	0.311669
85.3888	86.3385	0.326731
85.3916	86.0152	0.323491
85.4124	86.1945	0.335928
92.9079	98.019	0.365382
92.9106	98.1172	0.363983
92.9345	97.7442	0.361687
101.084	112.076	0.403274
101.086	111.797	0.401957
101.108	111.783	0.390593
109.997	126.938	0.44612
110	126.755	0.436455
110.017	126.735	0.42182
119.692	142.687	0.495452
119.694	142.783	0.481704
119.705	142.352	0.452347
130.247	160.049	0.533474
130.25	159.887	0.520496
130.258	159.878	0.50181
141.678	177.443	0.557855
141.682	177.465	0.567555
141.711	177.56	0.54733
154.189	195.857	0.596903
154.189	195.776	0.609332
154.218	195.716	0.580697
167.787	215.998	0.638199
167.795	215.519	0.634296
167.81	216.534	0.646749
182.595	236.41	0.711943
182.597	236.261	0.692477
182.611	236.259	0.663296
198.699	256.752	0.750222
198.701	256.177	0.731083
198.711	256.206	0.701633
216.142	276.561	0.757444
216.165	276.324	0.781003
216.173	276.484	0.779691
235.16	297.168	0.799726
235.23	297.27	0.815197
235.236	297.426	0.812717
255.863	317.59	0.862341
255.981	317.447	0.87609
255.982	317.119	0.857383
278.365	339.425	0.972725
278.55	339.142	0.943931
278.559	338.761	0.967737
302.891	357.073	0.951541
303.104	358.05	0.997488
303.114	357.525	0.968372

## Sheet: Phl40Eas60
Supplementary Material
“A new activity model for Mg-Al biotites determined through an integrated approach” published in Contributions to Mineralogy and Petrology by Edgar Dachs and Artur Benisek, University of Salzburg, Austria.
Table S1
PPMS: Phl40Eas60			DSC: Phl40Eas60
12.3 mg	sample weight
418.9 g/mol	molar weight
X(Eas)	0.57
T	Cp	σ(Cp)	T	Cp	σ(Cp)
(K)	(J/mol.K)	(J/mol.K)	(K)	(J/mol.K)	(J/mol.K)
2.21699	0.00716018	0.000238972	282.353	337.395	0.449954
2.21762	0.00715957	0.000239409	286.824	341.01	0.528091
2.2199	0.00722527	0.000241562	291.304	344.507	0.483256
2.39578	0.00841243	0.000251478	295.791	347.82	0.368435
2.39749	0.0084008	0.000251686	300.284	351.304	0.407696
2.39958	0.00844575	0.000251534	304.784	354.534	0.309695
2.59157	0.00982641	0.000264911	309.291	357.727	0.355017
2.59304	0.00983222	0.000263623	313.803	360.806	0.408082
2.59474	0.00990539	0.000265933	318.323	363.679	0.372801
2.8039	0.0114873	0.00027834	322.849	366.778	0.568821
2.80592	0.011493	0.000275072	327.381	369.708	0.637626
2.80728	0.011654	0.000282126	331.914	372.583	0.710774
3.03345	0.0136894	0.000297306	336.447	375.389	0.789994
3.03585	0.0137085	0.00029653	340.981	378.29	0.764454
3.03776	0.0138285	0.000298476	345.514	381.084	0.75798
3.2846	0.0168518	0.000344736	350.045	383.698	0.883559
3.28644	0.0168663	0.000347369	354.576	386.347	0.826637
3.28918	0.0170399	0.000354208	359.103	388.821	1.05781
3.56176	0.0205457	0.000354954	363.634	391.552	0.692414
3.56393	0.0205762	0.000357612	382.661	402.712	0.339437
3.56663	0.0207233	0.000361282	387.184	405.082	0.453906
3.85705	0.0254312	0.000385103	391.705	407.385	0.589332
3.85894	0.0254905	0.000383159	396.225	409.609	0.380618
3.86066	0.0256629	0.000392074	400.745	411.526	0.654316
4.18018	0.0311295	0.000404535	405.264	413.636	0.537688
4.18179	0.0312582	0.000409145	409.783	415.694	0.51445
4.18372	0.0316306	0.000415118	414.301	417.98	0.367065
4.53205	0.0386135	0.000448251	418.817	420.283	0.50453
4.53446	0.0386687	0.000442771	423.333	422.168	0.233795
4.53618	0.0391864	0.000457856	427.848	424.095	0.193409
4.91579	0.047995	0.000512017	432.367	425.924	0.116116
4.91747	0.0483593	0.000511155	436.882	428.027	0.0825914
4.9193	0.0486431	0.000532359	441.395	429.867	0.037899
5.33588	0.0602445	0.000565811	445.904	431.734	0.0491223
5.3377	0.0604465	0.000559132	450.413	433.427	0.181332
5.3399	0.0606081	0.00058436	454.919	435.236	0.0724592
5.79182	0.0755787	0.00061388	459.432	436.932	0.0361663
5.7956	0.0756597	0.000624493	463.941	438.563	0.318369
5.79722	0.0768876	0.000594065	482.338	445.628	0.331982
6.29602	0.0968297	0.000673142	486.845	447.262	0.381078
6.29871	0.0969835	0.000679223	491.35	448.749	0.6233
6.30185	0.0977068	0.00072827	495.858	450.162	0.913909
6.86155	0.124567	0.000833496	500.364	451.431	1.57921
6.86273	0.125206	0.00088095	504.873	453.42	1.1685
6.86697	0.125234	0.000837963	509.375	454.936	1.20486
7.43236	0.156545	0.000955823	513.879	456.325	1.43783
7.43687	0.156881	0.000974854	518.383	457.869	1.345
7.43768	0.158166	0.000957271	522.887	458.913	1.42134
8.08001	0.201238	0.00114691	527.389	460.503	1.3623
8.084	0.200396	0.00112271	531.888	461.771	1.4275
8.08473	0.200785	0.00116614	536.391	463.105	1.48742
8.78323	0.254806	0.00137392	540.892	464.307	1.47116
8.78657	0.254858	0.00138054	545.397	465.337	1.68433
8.78824	0.256895	0.00140857	549.9	466.589	1.03423
9.55229	0.328296	0.00169007	554.402	467.173	1.69756
9.5557	0.329093	0.00168133	558.902	468.79	1.29067
9.55641	0.329651	0.0017634	563.405	469.577	0.993158
10.3861	0.422555	0.00207967
10.3901	0.423497	0.002084
10.3909	0.425802	0.00210311
11.2953	0.548076	0.0026076
11.2996	0.551179	0.00269906
11.3002	0.548768	0.00264781
12.2858	0.713261	0.00334345
12.2911	0.714324	0.00333568
12.2911	0.7172	0.00340376
13.3646	0.929418	0.0042803
13.3698	0.93346	0.00441235
13.3699	0.930697	0.00415571
14.5403	1.21816	0.00530951
14.5453	1.22442	0.00562936
14.5459	1.21877	0.00525848
15.8219	1.60333	0.0066289
15.8261	1.61672	0.00709055
15.8283	1.60681	0.00668893
17.2162	2.11697	0.00845647
17.2206	2.13083	0.00890321
17.2227	2.12072	0.00834588
18.7281	2.77658	0.010973
18.7324	2.79218	0.0116717
18.7355	2.77302	0.0107564
20.3826	3.61124	0.0138037
20.3838	3.60579	0.0138238
20.3973	3.63114	0.0142449
22.166	4.65768	0.0177418
22.1678	4.65275	0.0177446
22.1786	4.67369	0.0185051
24.11	5.96501	0.0223301
24.1141	5.95338	0.0218284
24.1229	5.97727	0.0241486
26.2285	7.54824	0.0280126
26.2395	7.56844	0.029746
26.2458	7.52829	0.0317877
28.5388	9.50396	0.0357135
28.5428	9.40012	0.0343872
28.543	9.49218	0.0376469
31.041	11.6374	0.0412431
31.0567	11.6291	0.0411346
31.0623	11.8356	0.0490383
33.7647	14.273	0.0501303
33.7715	14.2658	0.0502951
33.8038	14.3035	0.0563439
36.7302	17.2976	0.0619792
36.732	17.2997	0.0629232
36.7704	17.3201	0.0629375
39.9573	20.8527	0.0736319
39.9604	20.8368	0.0740815
39.9986	20.8577	0.0743197
43.4722	24.849	0.0874899
43.4733	24.8423	0.0876974
43.5036	24.8947	0.0896297
47.3082	29.5214	0.102795
47.3105	29.4882	0.103547
47.3359	29.5409	0.108957
51.4707	34.8375	0.122032
51.4716	34.8533	0.121893
51.4963	34.915	0.128329
56.0032	40.9628	0.1403
56.0049	40.9553	0.141207
56.0198	41.0722	0.163666
60.9364	47.9148	0.165434
60.9383	47.8808	0.164996
60.9575	47.9965	0.18137
66.2989	55.7268	0.186928
66.3025	55.7453	0.187419
66.3226	55.8724	0.211088
72.1397	64.5196	0.218254
72.1406	64.4347	0.22206
72.1649	64.6248	0.232806
78.4781	74.4473	0.252278
78.4819	74.4892	0.248237
78.5124	74.6888	0.274528
85.3868	85.5689	0.277053
85.3883	85.6304	0.283035
85.4184	85.4642	0.285266
92.914	97.4334	0.31116
92.9141	97.4663	0.311755
92.9332	97.174	0.335782
101.088	111.007	0.352869
101.09	111.05	0.342857
101.105	110.885	0.351525
109.998	125.891	0.375655
110	126.032	0.374377
110.01	125.923	0.374054
119.683	141.542	0.391734
119.684	141.799	0.405685
119.698	141.388	0.389857
130.233	158.671	0.447608
130.237	158.365	0.437766
130.266	158.365	0.430182
141.659	176.718	0.472627
141.661	176.606	0.474905
141.696	176.608	0.467308
154.146	195.083	0.51538
154.147	194.812	0.513495
154.182	195.06	0.522169
167.761	214.716	0.543791
167.763	214.871	0.549877
167.789	214.703	0.537357
182.533	234.882	0.59057
182.534	235.076	0.594952
182.55	234.663	0.572094
198.604	254.835	0.606582
198.607	255.091	0.63595
198.611	254.819	0.614377
216.113	275.662	0.654236
216.128	275.407	0.678873
216.134	275.578	0.673844
235.131	296.066	0.701646
235.202	296.218	0.709014
235.202	296.679	0.704656
255.817	316.552	0.766228
255.944	315.93	0.755221
255.949	316.55	0.771822
278.314	337.891	0.86932
278.514	337.924	0.826956
278.516	337.82	0.844605
302.997	356.368	0.928479
302.997	356.368	0.928479
302.997	356.368	0.928479

## Sheet: Phl20Eas80
Supplementary Material
“A new activity model for Mg-Al biotites determined through an integrated approach” published in Contributions to Mineralogy and Petrology by Edgar Dachs and Artur Benisek, University of Salzburg, Austria.
Table S1
PPMS: Phl20Eas80			DSC: Phl20Eas80
11.9 mg	sample weight
419.2 g/mol	molar weight
X(Eas)	0.69
T	Cp	σ(Cp)	T	Cp	σ(Cp)
(K)	(J/mol.K)	(J/mol.K)	(K)	(J/mol.K)	(J/mol.K)
2.20087	0.00672436	0.00022955	282.353	338.395	0.850241
2.20176	0.0067206	0.000229074	286.824	342.038	0.88023
2.20355	0.00676151	0.000233132	291.304	345.656	0.871036
2.38514	0.00808743	0.000248468	295.791	349.099	0.837903
2.38604	0.00810528	0.000248372	300.284	352.484	0.775205
2.38781	0.00816468	0.000253559	304.784	355.801	0.801569
2.58566	0.00947227	0.000257922	309.291	358.974	0.797201
2.58656	0.00950203	0.000257111	313.803	362.293	0.702201
2.58849	0.00954765	0.000261668	318.323	365.122	0.696591
2.79967	0.0111951	0.000269986	322.849	368.076	0.755622
2.80096	0.0111776	0.000271082	327.381	371.013	0.81404
2.80323	0.0113166	0.000274141	331.914	373.855	0.768169
3.0339	0.0133717	0.000289053	336.447	376.832	0.758158
3.03545	0.0133931	0.000290119	340.981	379.74	0.772722
3.03769	0.0135477	0.000294466	345.514	382.412	0.823506
3.28943	0.0161556	0.000318991	350.045	385.043	0.794657
3.29126	0.0161847	0.000319856	354.576	387.87	0.608396
3.29356	0.0163018	0.000326573	359.103	390.523	0.659023
3.5689	0.0196984	0.000343493	363.634	393.398	0.78246
3.57033	0.0198362	0.000342683	382.661	405.389	1.0873
3.57223	0.0199481	0.000352283	387.184	407.939	1.28809
3.87347	0.0245644	0.000369641	391.705	410.303	1.21127
3.87541	0.0245157	0.000371332	396.225	412.523	1.15384
3.87816	0.0247295	0.000380149	400.745	414.454	1.37311
4.20661	0.0306047	0.000403701	405.264	416.697	1.11405
4.20835	0.0306554	0.000404735	409.783	418.858	1.07254
4.21103	0.0308345	0.000409824	414.301	420.956	1.1103
4.57027	0.0382537	0.0004313	418.817	422.902	1.14542
4.57237	0.0382159	0.00043198	423.333	424.93	1.11255
4.57467	0.0386857	0.000445416	427.848	426.844	1.12626
4.96678	0.0487924	0.000720715	432.367	428.751	1.08365
4.96852	0.0478255	0.000482677	436.882	430.691	1.16434
4.97256	0.0481312	0.00050731	441.395	432.622	1.00295
5.40333	0.0604366	0.000553496	445.904	434.467	0.816941
5.40593	0.0606324	0.00056578	450.413	436.276	0.857476
5.40839	0.0608235	0.00057809	454.919	438.044	0.862292
5.88017	0.0768821	0.000639406	459.432	439.855	0.79289
5.88338	0.0769492	0.000651617	463.941	441.473	0.948323
5.88557	0.0779236	0.000635267	482.338	448.728	0.620725
6.40994	0.0999706	0.000736108	486.845	450.689	0.648898
6.41147	0.100404	0.000733377	491.35	452.464	0.694028
6.41592	0.100789	0.000751827	495.858	454.331	0.745725
6.97919	0.128887	0.000846261	500.364	455.877	1.30889
6.98016	0.129155	0.000861877	504.873	457.904	1.07388
6.98421	0.129522	0.000920247	509.375	459.551	1.32052
7.60092	0.16467	0.000994926	513.879	461.175	1.4985
7.60393	0.164916	0.000992557	518.383	462.967	1.46048
7.60662	0.166198	0.000991624	522.887	464.132	1.51782
8.28352	0.212697	0.00119859	527.389	465.689	1.26087
8.28596	0.213016	0.00119405	531.888	467.004	1.28281
8.28808	0.213563	0.00124988	536.391	468.256	1.25691
9.02415	0.273823	0.00148731	540.892	469.448	1.12574
9.02823	0.274552	0.00150275	545.397	470.396	1.13967
9.02941	0.275673	0.00151578	549.9	471.583	0.578714
9.83493	0.355503	0.0017925	554.402	471.959	1.2329
9.83799	0.355651	0.00175816	558.902	473.343	0.645643
9.84075	0.355339	0.00189776	563.405	474.052	0.567368
10.717	0.458751	0.00227783
10.7211	0.459447	0.0022598
10.7231	0.462813	0.00231286
11.6806	0.596697	0.00277692
11.6844	0.597441	0.00276569
11.6875	0.599489	0.00284742
12.7334	0.780657	0.00348228
12.7378	0.783342	0.00345384
12.7399	0.785047	0.00364665
13.8789	1.02826	0.00370772
13.8833	1.03009	0.00371408
13.8849	1.03239	0.0039026
15.1302	1.34818	0.00587015
15.1356	1.35495	0.00616902
15.1369	1.34831	0.00581785
16.494	1.77501	0.0075585
16.499	1.78586	0.00799388
16.5022	1.77667	0.00746424
17.9805	2.34204	0.00975964
17.9858	2.35432	0.0105237
17.991	2.34471	0.00981813
19.6029	3.07005	0.0126179
19.6071	3.08311	0.0134761
19.6133	3.07138	0.0125738
21.3888	4.02097	0.0156588
21.3932	4.017	0.0155477
21.3996	4.04465	0.0168881
23.3153	5.21493	0.0199295
23.3222	5.2134	0.020023
23.33	5.2416	0.0214116
25.4179	6.6799	0.0253978
25.4321	6.71688	0.0282273
25.4358	6.6981	0.0301978
27.7188	8.49278	0.0349872
27.7196	8.47786	0.0340148
27.7229	8.50694	0.0398709
30.2164	10.771	0.0522718
30.2214	10.5492	0.0390312
30.2244	10.5692	0.0400989
32.9474	13.0971	0.0481515
32.9476	13.0995	0.0478953
32.9739	13.1353	0.0516068
35.9203	16.0537	0.0588468
35.9204	16.0585	0.0589637
35.9435	16.1072	0.0638348
39.1666	19.5459	0.0712809
39.1667	19.5399	0.0707224
39.1902	19.6013	0.0763198
42.7011	23.5468	0.0859101
42.7029	23.5356	0.0858762
42.7227	23.6245	0.0940291
46.5594	28.1793	0.103435
46.5597	28.183	0.103143
46.5739	28.299	0.119706
50.7617	33.6173	0.119324
50.7638	33.6055	0.118777
50.7758	33.7327	0.139459
55.3487	39.6159	0.143672
55.3501	39.6132	0.141541
55.3689	39.7095	0.159961
60.3468	46.715	0.166314
60.3497	46.7316	0.165028
60.3681	46.8425	0.186732
65.796	54.54	0.187535
65.7993	54.5177	0.188511
65.8227	54.6168	0.207065
71.7469	63.5816	0.221926
71.7519	63.6384	0.214581
71.7769	63.7185	0.237975
78.2262	73.6973	0.252609
78.2268	73.8401	0.241657
78.2576	73.834	0.267779
85.2889	84.8714	0.27833
85.2896	84.8853	0.272714
85.3111	84.8693	0.293571
92.9587	97.2699	0.310467
92.9838	97.4914	0.322175
92.9847	97.4032	0.313761
100.959	110.6	0.343434
100.959	110.833	0.3468
100.978	110.301	0.340311
109.865	125.376	0.384607
109.87	125.164	0.371161
109.882	125.166	0.398097
119.55	141.107	0.409442
119.555	141.036	0.415701
119.571	140.872	0.425581
130.102	158.026	0.454225
130.107	157.819	0.448117
130.135	157.668	0.466632
141.541	175.488	0.485067
141.549	175.28	0.478956
141.577	175.336	0.470183
154.04	193.772	0.517192
154.045	193.519	0.508634
154.077	193.783	0.498092
167.655	213.745	0.561218
167.659	213.49	0.548898
167.675	213.758	0.547678
182.482	234.291	0.581482
182.486	234.435	0.593878
182.493	234.201	0.585787
198.574	254.173	0.62076
198.579	254.003	0.621217
198.583	254.644	0.627115
216.086	274.426	0.641059
216.113	274.604	0.670278
216.12	274.616	0.660347
235.14	295.612	0.687379
235.215	295.056	0.70124
235.221	295.158	0.691667
255.876	316.261	0.762153
256.001	315.692	0.753071
256.005	315.742	0.739655
278.442	336.87	0.807506
278.617	336.658	0.808288
278.621	336.986	0.808671
302.964	355.28	0.829081
303.197	355.571	0.835302
303.207	355.578	0.843651
302.997	356.368	0.928479
302.997	356.368	0.928479
302.997	356.368	0.928479

## Sheet: Eas100
Supplementary Material
“A new activity model for Mg-Al biotites determined through an integrated approach” published in Contributions to Mineralogy and Petrology by Edgar Dachs and Artur Benisek, University of Salzburg, Austria.
Table S1
PPMS: Eas100			DSC: Eas100
12.6 mg	sample weight
416.8 g/mol	molar weight
X(Eas)	0.77
T	Cp	σ(Cp)	T	Cp	σ(Cp)
(K)	(J/mol.K)	(J/mol.K)	(K)	(J/mol.K)	(J/mol.K)
2.20087	0.00672436	0.00022955	282.353	338.395	0.850241
2.20176	0.0067206	0.000229074	286.824	342.038	0.88023
2.20355	0.00676151	0.000233132	291.304	345.656	0.871036
2.38514	0.00808743	0.000248468	295.791	349.099	0.837903
2.38604	0.00810528	0.000248372	300.284	352.484	0.775205
2.38781	0.00816468	0.000253559	304.784	355.801	0.801569
2.58566	0.00947227	0.000257922	309.291	358.974	0.797201
2.58656	0.00950203	0.000257111	313.803	362.293	0.702201
2.58849	0.00954765	0.000261668	318.323	365.122	0.696591
2.79967	0.0111951	0.000269986	322.849	368.076	0.755622
2.80096	0.0111776	0.000271082	327.381	371.013	0.81404
2.80323	0.0113166	0.000274141	331.914	373.855	0.768169
3.0339	0.0133717	0.000289053	336.447	376.832	0.758158
3.03545	0.0133931	0.000290119	340.981	379.74	0.772722
3.03769	0.0135477	0.000294466	345.514	382.412	0.823506
3.28943	0.0161556	0.000318991	350.045	385.043	0.794657
3.29126	0.0161847	0.000319856	354.576	387.87	0.608396
3.29356	0.0163018	0.000326573	359.103	390.523	0.659023
3.5689	0.0196984	0.000343493	363.634	393.398	0.78246
3.57033	0.0198362	0.000342683	382.661	405.389	1.0873
3.57223	0.0199481	0.000352283	387.184	407.939	1.28809
3.87347	0.0245644	0.000369641	391.705	410.303	1.21127
3.87541	0.0245157	0.000371332	396.225	412.523	1.15384
3.87816	0.0247295	0.000380149	400.745	414.454	1.37311
4.20661	0.0306047	0.000403701	405.264	416.697	1.11405
4.20835	0.0306554	0.000404735	409.783	418.858	1.07254
4.21103	0.0308345	0.000409824	414.301	420.956	1.1103
4.57027	0.0382537	0.0004313	418.817	422.902	1.14542
4.57237	0.0382159	0.00043198	423.333	424.93	1.11255
4.57467	0.0386857	0.000445416	427.848	426.844	1.12626
4.96678	0.0487924	0.000720715	432.367	428.751	1.08365
4.96852	0.0478255	0.000482677	436.882	430.691	1.16434
4.97256	0.0481312	0.00050731	441.395	432.622	1.00295
5.40333	0.0604366	0.000553496	445.904	434.467	0.816941
5.40593	0.0606324	0.00056578	450.413	436.276	0.857476
5.40839	0.0608235	0.00057809	454.919	438.044	0.862292
5.88017	0.0768821	0.000639406	459.432	439.855	0.79289
5.88338	0.0769492	0.000651617	463.941	441.473	0.948323
5.88557	0.0779236	0.000635267	482.338	448.728	0.620725
6.40994	0.0999706	0.000736108	486.845	450.689	0.648898
6.41147	0.100404	0.000733377	491.35	452.464	0.694028
6.41592	0.100789	0.000751827	495.858	454.331	0.745725
6.97919	0.128887	0.000846261	500.364	455.877	1.30889
6.98016	0.129155	0.000861877	504.873	457.904	1.07388
6.98421	0.129522	0.000920247	509.375	459.551	1.32052
7.60092	0.16467	0.000994926	513.879	461.175	1.4985
7.60393	0.164916	0.000992557	518.383	462.967	1.46048
7.60662	0.166198	0.000991624	522.887	464.132	1.51782
8.28352	0.212697	0.00119859	527.389	465.689	1.26087
8.28596	0.213016	0.00119405	531.888	467.004	1.28281
8.28808	0.213563	0.00124988	536.391	468.256	1.25691
9.02415	0.273823	0.00148731	540.892	469.448	1.12574
9.02823	0.274552	0.00150275	545.397	470.396	1.13967
9.02941	0.275673	0.00151578	549.9	471.583	0.578714
9.83493	0.355503	0.0017925	554.402	471.959	1.2329
9.83799	0.355651	0.00175816	558.902	473.343	0.645643
9.84075	0.355339	0.00189776	563.405	474.052	0.567368
10.717	0.458751	0.00227783
10.7211	0.459447	0.0022598
10.7231	0.462813	0.00231286
11.6806	0.596697	0.00277692
11.6844	0.597441	0.00276569
11.6875	0.599489	0.00284742
12.7334	0.780657	0.00348228
12.7378	0.783342	0.00345384
12.7399	0.785047	0.00364665
13.8789	1.02826	0.00370772
13.8833	1.03009	0.00371408
13.8849	1.03239	0.0039026
15.1302	1.34818	0.00587015
15.1356	1.35495	0.00616902
15.1369	1.34831	0.00581785
16.494	1.77501	0.0075585
16.499	1.78586	0.00799388
16.5022	1.77667	0.00746424
17.9805	2.34204	0.00975964
17.9858	2.35432	0.0105237
17.991	2.34471	0.00981813
19.6029	3.07005	0.0126179
19.6071	3.08311	0.0134761
19.6133	3.07138	0.0125738
21.3888	4.02097	0.0156588
21.3932	4.017	0.0155477
21.3996	4.04465	0.0168881
23.3153	5.21493	0.0199295
23.3222	5.2134	0.020023
23.33	5.2416	0.0214116
25.4179	6.6799	0.0253978
25.4321	6.71688	0.0282273
25.4358	6.6981	0.0301978
27.7188	8.49278	0.0349872
27.7196	8.47786	0.0340148
27.7229	8.50694	0.0398709
30.2164	10.771	0.0522718
30.2214	10.5492	0.0390312
30.2244	10.5692	0.0400989
32.9474	13.0971	0.0481515
32.9476	13.0995	0.0478953
32.9739	13.1353	0.0516068
35.9203	16.0537	0.0588468
35.9204	16.0585	0.0589637
35.9435	16.1072	0.0638348
39.1666	19.5459	0.0712809
39.1667	19.5399	0.0707224
39.1902	19.6013	0.0763198
42.7011	23.5468	0.0859101
42.7029	23.5356	0.0858762
42.7227	23.6245	0.0940291
46.5594	28.1793	0.103435
46.5597	28.183	0.103143
46.5739	28.299	0.119706
50.7617	33.6173	0.119324
50.7638	33.6055	0.118777
50.7758	33.7327	0.139459
55.3487	39.6159	0.143672
55.3501	39.6132	0.141541
55.3689	39.7095	0.159961
60.3468	46.715	0.166314
60.3497	46.7316	0.165028
60.3681	46.8425	0.186732
65.796	54.54	0.187535
65.7993	54.5177	0.188511
65.8227	54.6168	0.207065
71.7469	63.5816	0.221926
71.7519	63.6384	0.214581
71.7769	63.7185	0.237975
78.2262	73.6973	0.252609
78.2268	73.8401	0.241657
78.2576	73.834	0.267779
85.2889	84.8714	0.27833
85.2896	84.8853	0.272714
85.3111	84.8693	0.293571
92.9587	97.2699	0.310467
92.9838	97.4914	0.322175
92.9847	97.4032	0.313761
100.959	110.6	0.343434
100.959	110.833	0.3468
100.978	110.301	0.340311
109.865	125.376	0.384607
109.87	125.164	0.371161
109.882	125.166	0.398097
119.55	141.107	0.409442
119.555	141.036	0.415701
119.571	140.872	0.425581
130.102	158.026	0.454225
130.107	157.819	0.448117
130.135	157.668	0.466632
141.541	175.488	0.485067
141.549	175.28	0.478956
141.577	175.336	0.470183
154.04	193.772	0.517192
154.045	193.519	0.508634
154.077	193.783	0.498092
167.655	213.745	0.561218
167.659	213.49	0.548898
167.675	213.758	0.547678
182.482	234.291	0.581482
182.486	234.435	0.593878
182.493	234.201	0.585787
198.574	254.173	0.62076
198.579	254.003	0.621217
198.583	254.644	0.627115
216.086	274.426	0.641059
216.113	274.604	0.670278
216.12	274.616	0.660347
235.14	295.612	0.687379
235.215	295.056	0.70124
235.221	295.158	0.691667
255.876	316.261	0.762153
256.001	315.692	0.753071
256.005	315.742	0.739655
278.442	336.87	0.807506
278.617	336.658	0.808288
278.621	336.986	0.808671
302.964	355.28	0.829081
303.197	355.571	0.835302
303.207	355.578	0.843651
302.997	356.368	0.928479
302.997	356.368	0.928479
302.997	356.368	0.928479
